# Supplementary material for: Comparison of chemical and microbiological changes during the aerobic composting and vermicomposting of green waste
Source: PLoS One. 2018 Nov 26;13(11):e0207494. doi: 10.1371/journal.pone.0207494 (PMC6261053; doi:10.1371/journal.pone.0207494)
Supplement: S1 Table — (XLSX) [file pone.0207494.s001.xlsx]

## Sheet: Sheet1
		genus	The phylum level of the genus	The percentage of genus in phylum levels (%)
				Aerobic composting at 30-150 d	Vermicomposting at 30-150 d
		Anaerolineaceae_uncultured	Chloroflexi	8.26-13.17	3.88-17.64
		BIrii41_norank	Proteobacteria	1.85-5.19	2.11-7.96
		Saccharibacteria_norank	Saccharibacteria	2.07-5.44	3.89-6.78
		Subgroup_6_norank	Acidobacteria	1.22-3.77	0.99-8.73
		Nitrosomonadaceae_uncultured	Proteobacteria	1.15-7.17	2.08-3.72
		Cytophagaceae_uncultured	Bacteroidetes	1.00-2.66	2.30-4.12
		Xanthomonadales_uncultured	Proteobacteria	1.03-3.29	1.88-2.87
		Streptosporangiaceae_uncultured	Actinobacteria	0.85-2.94	0.45-4.53
		Simiduia	Proteobacteria	0.24-3.37	0.41-2.45
		Sandaracinaceae_uncultured	Proteobacteria	1.79-3.04	0.55-1.64
		Parcubacteria_norank	Parcubacteria	1.01-4.60	0.56-2.52
		Flavobacterium	Bacteroidetes	0.08-1.21	1.24-4.26
		Roseiflexus	Chloroflexi	0.45-1.67	0.43-2.04
		Saprospiraceae_uncultured	Bacteroidetes	1.01-1.72	0.70-1.95
		Comamonadaceae_unclassified	Proteobacteria	0.72-2.44	0.97-1.97
		Woodsholea	Proteobacteria	0.72-2.44	0.40-0.67
		Gemmatimonadaceae_uncultured	Gemmatimonadetes	0.57-2.10	0.58-1.25
		Devosia	Proteobacteria	0.69-2.11	0.28-1.58
		Thermopolyspora	Actinobacteria	0.16-2.36	0.13-2.68
		TRA3-20_norank	Proteobacteria	0.61-1.64	0.38-1.47
		Actinoplanes	Actinobacteria	0.54-1.84	0.14-1.06
		Plantactinospora	Actinobacteria	0.49-1.64	0.14-0.92
		Ohtaekwangia	Bacteroidetes	0.22-0.90	0.33-1.43
		env.OPS_17_norank	Bacteroidetes	0.22-2.12	0.23-1.65
		Candidate_division_WS6_norank	Candidate_division_WS6	0.12-1.91	0.05-0.71
		Pseudomonas	Proteobacteria	0.09-0.43	0.51-1.60
		OM190_norank	Planctomycetes	0.05-1.47	0.12-0.96
		Hirschia	Proteobacteria	0.29-1.66	0.19-0.52
		Marinicella	Proteobacteria	0.0026-0.22	0.49-2.58
		Methylobacteriaceae_uncultured	Proteobacteria	0.34-1.26	0.18-0.38
		Pseudospirillum	Proteobacteria	0.18-1.00	0.19-1.55
		Verrucomicrobiaceae_uncultured	Verrucomicrobia	0.42-1.67	0.09-0.45
		Cellvibrio	Proteobacteria	0.06-3.88	0.13-0.44
		DB1-14_norank	Proteobacteria	0.11-3.88	0.24-1.24
		Chryseolinea	Bacteroidetes	0.11-1.10	0.41-1.07
		Bacillus	Firmicutes	0.15-0.97	0.18-1.14
		Acidibacter	Proteobacteria	0.17-0.66	0.29-1.02
		Nonomuraea	Actinobacteria	0.12-1.08	0.05-0.73
		Cryptosporangium	Actinobacteria	0.13-1.45	0.04-0.44
		Thermobispora	Actinobacteria	0.13-0.92	0.08-1.30
		Algoriphagus	Bacteroidetes	0.00-0.001	0.59-1.37
		Actinomadura	Actinobacteria	0.05-0.80	0.05-1.41
		SM2D12_norank	Proteobacteria	0.10-0.44	0.07-0.35
		Haliangium	Proteobacteria	0.10-1.07	0.09-0.55
		Thermomonospora	Actinobacteria	0.07-0.58	0.16-1.16
		OPB35_soil_group_norank	Verrucomicrobia	0.04-0.37	0.06-1.15
		Draconibacteriaceae_uncultured	Bacteroidetes	0.001-0.56	0.00-1.41
		Rheinheimera	Proteobacteria	0.004-0.61	0.003-1.22
		Azonexus	Proteobacteria	0.002-0.10	0.00-1.29
		Others		28.60-41.01	32.37-43.30
